# Supplementary material for: Novel Program Scheme of Vertical NAND Flash Memory for Reduction of Z-Interference
Source: Micromachines (Basel). 2021 May 20;12(5):584. doi: 10.3390/mi12050584 (PMC8160891; doi:10.3390/mi12050584)
Supplement: Supplementary file 1 [file micromachines-12-00584-s001.zip]

Archive with 1 entries (1 files):
- micromachines-1203753-supplementary.pdf
